# Supplementary material for: Inhibitory Effect of Antimicrobial Peptides Bac7(17), PAsmr5-17 and PAβN on Bacterial Growth and Biofilm Formation of Multidrug-Resistant Acinetobacter baumannii
Source: Microorganisms. 2025 Mar 11;13(3):639. doi: 10.3390/microorganisms13030639 (PMC11944726; doi:10.3390/microorganisms13030639)
Supplement: Supplementary file 1 [file microorganisms-13-00639-s001.zip]

Archive with 3 entries (2 files):
- Supplementary Files/
- Supplementary Files/Supplementary Figure S1.pdf
- Supplementary Files/Supplementary Table S1 Proof.xlsx
