# Supplementary material for: Inhibitory Effect of Antimicrobial Peptides Bac7(17), PAsmr5-17 and PAβN on Bacterial Growth and Biofilm Formation of Multidrug-Resistant Acinetobacter baumannii
Source: Microorganisms. 2025 Mar 11;13(3):639. doi: 10.3390/microorganisms13030639 (PMC11944726; doi:10.3390/microorganisms13030639)
Supplement: Supplementary file 1 [file microorganisms-13-00639-s001.zip › Supplementary Files/Supplementary Table S1 Proof.xlsx]

## Sheet: Tabelle1
Supplementary Table S1: International Clone (IC), antimicrobial resistance genes, antimicrobial susceptibility and biofilm-associated genes (BAGs) of the 13 MDR-A. baumannii isolates.
Isolate ID	IC	Antimicrobial resistances genes (grey-filled fields indicate presene of gene)																					Phenotypic resistances / MIC [µg/mL) (breakpoint concentrations [see main text] are indicated in red)
		β-Lactamase					Aminoglycoside									Phenicole			Sulfonamide/ Trimethoprim		Tetra-cycline		β-Lactam										Aminoglycoside			Phenicol	Sulfonamide	Tetra-cycline	Fluoroquinolone			Polymyxine	Biofilm associated genes (BAGs)
		Acquired Oxacillinase	Intrinsic Oxacillinase	blaADC-like	blaPER-7	blaTEM-1D	aadA1	aph(3')-VIa	aph(3’)-Ia	aph(3'’)-Ib	aph(6)-Id	aac(3)-Ia	aac(3)-IIa	aac(6')-Ian	aac(6')-Ip	ABUW_0982	catA1	craA	sul1	sul2	tet(A)	tet(B)	*AMP	*AMC	*CEX	CTX	CAZ	FEP	IPM	MEM	PIP	TZP	AMK	GEN	TOB	*CHL	SXT	TET	CIP	ENR	MAR	COL	abaI	abaR	bap	blp1	blp2	bfmR	bfmS
IHIT25425	1	OXA-23	OXA-69																				>=32	>=32	>=64	>=64	>=64	>=64	>=16	>=16	>=128	>=128	>=64	>=16	<=1	>=64	>=320	>=16	>=4	>=4	>=4	<=0,5
IHIT50572	1	OXA-58	OXA-69																				>=32	>=32	>=64	16	8	16	>=16	8	>=128	>=128	<=2	>=16	<=1	>=64	>=320	>=16	>=4	>=4	>=4	<=0,5
IHIT50823	1	OXA-58	OXA-69																				>=32	>=32	>=64	16	8	16	>=16	>=16	>=128	>=128	<=2	>=16	<=1	>=64	>=320	>=16	>=4	>=4	>=4	<=0,5
IHIT52176	1	OXA-58	OXA-69																				>=32	>=32	>=64	16	8	16	>=16	>=16	>=128	>=128	<=2	>=16	<=1	>=64	>=320	>=16	>=4	>=4	>=4	<=0,5
IHIT53774	1	OXA-58	OXA-69, OXA-486																				>=32	>=32	>=64	16	8	16	>=16	>=16	>=128	>=128	<=2	>=16	<=1	>=64	>=320	>=16	>=4	>=4	>=4	<=0,5
IHIT55405	2	OXA-23	OXA-66																				>=32	>=32	>=64	>=64	>=64	>=64	>=16	>=16	>=128	>=128	>=64	>=16	8	>=64	>=320	>=16	>=4	>=4	>=4	<=0,5
IHIT49523	2	OXA-23	OXA-66																				>=32	>=32	>=64	>=64	>=64	>=64	>=16	>=16	>=128	>=128	32	>=16	>=16	>=64	>=320	>=16	>=4	>=4	>=4	<=0,5
IHIT50258	2	OXA-23	OXA-66																				>=32	>=32	>=64	>=64	>=64	>=64	>=16	>=16	>=128	>=128	16	>=16	>=16	>=64	>=320	>=16	>=4	>=4	>=4	<=0,5
IHIT51166	2	OXA-23	OXA-66																				>=32	>=32	>=64	>=64	>=64	>=64	>=16	>=16	>=128	>=128	32	>=16	>=16	>=64	>=320	>=16	>=4	>=4	>=4	<=0,5
IHIT51309	2	OXA-23	OXA-66																				>=32	>=32	>=64	>=64	>=64	>=64	>=16	>=16	>=128	>=128	<=2	>=16	<=1	>=64	>=320	>=16	>=4	>=4	>=4	<=0,5
IHIT29982	7	OXA-23	OXA-64																				>=32	>=32	>=64	32	8	>=64	>=16	>=16	>=128	>=128	<=2	>=16	<=1	>=64	>=320	>=16	>=4	>=4	>=4	<=0,5
IHIT30557	7	OXA-23	OXA-64																				>=32	>=32	>=64	16	4	32	>=16	>=16	>=128	>=128	<=2	>=16	<=1	>=64	>=320	>=16	>=4	>=4	>=4	<=0,5
IHIT35349	7	OXA-23	OXA-64																				>=32	>=32	>=64	>=64	>=64	>=64	>=16	>=16	>=128	>=128	>=64	>=16	>=16	>=64	>=320	>=16	>=4	>=4	>=4	<=0,5
																							* intrinsic resistance of Acinetobacter baumannii according to CLSI M100 Ed. 33 (2023)
[truncated: 11 more columns]
